# Supplementary material for: Optimization of Sintering Conditions to Enhance the Dielectric Performance of Gd3+ and Ho3+ Codoped BaTiO3 Ceramics
Source: Molecules. 2022 Nov 2;27(21):7464. doi: 10.3390/molecules27217464 (PMC9653661; doi:10.3390/molecules27217464)
Supplement: Supplementary file 1 [file molecules-27-07464-s001.zip]

Archive with 1 entries (1 files):
- molecules-1960096-supplementary.pdf
